# Supplementary material for: Explore the potential mediating role of plasma metabolites and cytokines in the causal relationship between gut microbiota and the severity of immune-related adverse events: A Mendelian randomization study
Source: Medicine (Baltimore). 2026 Feb 28;105(9):e47916. doi: 10.1097/MD.0000000000047916 (PMC12956236; doi:10.1097/MD.0000000000047916)
Supplement: Supplementary file 1 [file medi-105-e47916-s001.xlsx]

## Sheet: Table S1
Table S1. The names of 19 postive metabolites
name	β>0
Decanoylcarnitine (C10) levels	YES
Thymol sulfate levels	NO
5alpha-pregnan-diol disulfate levels	YES
3-methylglutaconate levels	YES
S-methylcysteine levels	NO
Imidazole propionate levels	NO
Prolylglycine levels	NO
Acisoga levels	NO
Etiocholanolone glucuronide levels	YES
4-vinylguaiacol sulfate levels	NO
Palmitoylcholine levels	NO
Oleoylcholine levels	NO
Linoleoylcholine levels	NO
Glycine conjugate of C10H14O2 (1) levels	NO
3-formylindole levels	NO
2-hydroxysebacate levels	NO
Methyl indole-3-acetate levels	NO
Creatine levels	NO
Androsterone sulfate levels	YES

## Sheet: Table S2
Table S2. The causal effects of Mendelian randomization analyses in the study.
DIRECTION	exposure	outcome	method	nSNP	Effect	SE	P value
from positive metabolites to genus Ruminiclostridium6	Decanoylcarnitine (C10) levels	genus Ruminiclostridium6	Inverse variance weighted (fixed effects)	12	-0.0197587	0.0313414	0.528411
	Decanoylcarnitine (C10) levels	genus Ruminiclostridium6	MR Egger	12	-0.00864329	0.0665966	0.899309
	Decanoylcarnitine (C10) levels	genus Ruminiclostridium6	Simple mode	12	-0.00328703	0.0648815	0.960503
	Decanoylcarnitine (C10) levels	genus Ruminiclostridium6	Weighted mode	12	-0.0181546	0.0383485	0.645176
	Decanoylcarnitine (C10) levels	genus Ruminiclostridium6	Weighted median	12	-0.0182778	0.0392621	0.64155
	Thymol sulfate levels	genus Ruminiclostridium6	Inverse variance weighted (fixed effects)	13	-0.015182	0.0432274	0.725429
	Thymol sulfate levels	genus Ruminiclostridium6	MR Egger	13	-0.129535	0.154463	0.419537
	Thymol sulfate levels	genus Ruminiclostridium6	Simple mode	13	-0.0757603	0.101533	0.469933
	Thymol sulfate levels	genus Ruminiclostridium6	Weighted mode	13	-0.0757603	0.0883782	0.408113
	Thymol sulfate levels	genus Ruminiclostridium6	Weighted median	13	-0.0633179	0.0610567	0.29972
	5alpha-pregnan-diol disulfate levels	genus Ruminiclostridium6	Inverse variance weighted (fixed effects)	10	-0.0307357	0.0309624	0.320867
	5alpha-pregnan-diol disulfate levels	genus Ruminiclostridium6	MR Egger	10	-0.121449	0.102364	0.269487
	5alpha-pregnan-diol disulfate levels	genus Ruminiclostridium6	Simple mode	10	-0.114381	0.105428	0.306161
	5alpha-pregnan-diol disulfate levels	genus Ruminiclostridium6	Weighted mode	10	-0.114381	0.0457015	0.0337071
	5alpha-pregnan-diol disulfate levels	genus Ruminiclostridium6	Weighted median	10	-0.107369	0.0454794	0.0182346
	3-methylglutaconate levels	genus Ruminiclostridium6	Inverse variance weighted (fixed effects)	12	0.0335777	0.0240415	0.162517
	3-methylglutaconate levels	genus Ruminiclostridium6	MR Egger	12	0.0543622	0.0387183	0.190592
	3-methylglutaconate levels	genus Ruminiclostridium6	Simple mode	12	0.0563254	0.0533102	0.313365
	3-methylglutaconate levels	genus Ruminiclostridium6	Weighted mode	12	0.040689	0.0271576	0.162204
	3-methylglutaconate levels	genus Ruminiclostridium6	Weighted median	12	0.0534277	0.0311291	0.0861025
	S-methylcysteine levels	genus Ruminiclostridium6	Inverse variance weighted (fixed effects)	15	-0.0177202	0.0345695	0.608233
	S-methylcysteine levels	genus Ruminiclostridium6	MR Egger	15	-0.150214	0.0806236	0.0851848
	S-methylcysteine levels	genus Ruminiclostridium6	Simple mode	15	0.133666	0.103996	0.219545
	S-methylcysteine levels	genus Ruminiclostridium6	Weighted mode	15	-0.0324134	0.0489757	0.518828
	S-methylcysteine levels	genus Ruminiclostridium6	Weighted median	15	-0.0296114	0.0480588	0.537796
	Imidazole propionate levels	genus Ruminiclostridium6	Inverse variance weighted (fixed effects)	12	0.00157955	0.0459378	0.972571
	Imidazole propionate levels	genus Ruminiclostridium6	MR Egger	12	-0.29749	0.187358	0.143411
	Imidazole propionate levels	genus Ruminiclostridium6	Simple mode	12	0.082576	0.087169	0.363828
	Imidazole propionate levels	genus Ruminiclostridium6	Weighted mode	12	0.0766838	0.0782867	0.348373
	Imidazole propionate levels	genus Ruminiclostridium6	Weighted median	12	0.0635891	0.0669725	0.342377
	Prolylglycine levels	genus Ruminiclostridium6	Inverse variance weighted (multiplicative random effects)	12	0.00813902	0.061783	0.895193
	Prolylglycine levels	genus Ruminiclostridium6	MR Egger	12	0.0317739	0.34978	0.929414
	Prolylglycine levels	genus Ruminiclostridium6	Simple mode	12	0.117446	0.130767	0.388352
	Prolylglycine levels	genus Ruminiclostridium6	Weighted mode	12	0.0397071	0.126663	0.759776
	Prolylglycine levels	genus Ruminiclostridium6	Weighted median	12	0.0317872	0.0716899	0.657478
	Acisoga levels	genus Ruminiclostridium6	Inverse variance weighted (fixed effects)	18	0.0424428	0.0319442	0.183962
	Acisoga levels	genus Ruminiclostridium6	MR Egger	18	0.00131499	0.0858823	0.987973
	Acisoga levels	genus Ruminiclostridium6	Simple mode	18	-3.15982e-06	0.0908261	0.999973
	Acisoga levels	genus Ruminiclostridium6	Weighted mode	18	-0.0237434	0.0582868	0.688831
	Acisoga levels	genus Ruminiclostridium6	Weighted median	18	-0.0134121	0.0476533	0.778365
	Etiocholanolone glucuronide levels	genus Ruminiclostridium6	Inverse variance weighted (fixed effects)	10	0.00707554	0.0272328	0.795005
	Etiocholanolone glucuronide levels	genus Ruminiclostridium6	MR Egger	10	0.0143704	0.0357224	0.698012
	Etiocholanolone glucuronide levels	genus Ruminiclostridium6	Simple mode	10	0.00908541	0.0696182	0.899039
	Etiocholanolone glucuronide levels	genus Ruminiclostridium6	Weighted mode	10	0.00908541	0.0304288	0.77204
	Etiocholanolone glucuronide levels	genus Ruminiclostridium6	Weighted median	10	0.00873082	0.0315598	0.782054
	4-vinylguaiacol sulfate levels	genus Ruminiclostridium6	Inverse variance weighted (fixed effects)	8	0.00879261	0.0598396	0.883182
	4-vinylguaiacol sulfate levels	genus Ruminiclostridium6	MR Egger	8	-0.0189965	0.302338	0.951941
	4-vinylguaiacol sulfate levels	genus Ruminiclostridium6	Simple mode	8	0.126612	0.135147	0.380024
	4-vinylguaiacol sulfate levels	genus Ruminiclostridium6	Weighted mode	8	0.0903377	0.124958	0.493155
	4-vinylguaiacol sulfate levels	genus Ruminiclostridium6	Weighted median	8	0.0279563	0.083016	0.7363
	Palmitoylcholine levels	genus Ruminiclostridium6	Inverse variance weighted (fixed effects)	11	-0.0176388	0.0506768	0.727792
	Palmitoylcholine levels	genus Ruminiclostridium6	MR Egger	11	0.139175	0.186772	0.475185
	Palmitoylcholine levels	genus Ruminiclostridium6	Simple mode	11	-0.00842442	0.10218	0.935919
	Palmitoylcholine levels	genus Ruminiclostridium6	Weighted mode	11	-0.0103975	0.101482	0.92042
	Palmitoylcholine levels	genus Ruminiclostridium6	Weighted median	11	-0.0235909	0.0677896	0.727839
	Oleoylcholine levels	genus Ruminiclostridium6	Inverse variance weighted (fixed effects)	11	0.0180492	0.0546961	0.741407
	Oleoylcholine levels	genus Ruminiclostridium6	MR Egger	11	0.0155064	0.229162	0.947531
	Oleoylcholine levels	genus Ruminiclostridium6	Simple mode	11	-0.0099681	0.120864	0.935898
	Oleoylcholine levels	genus Ruminiclostridium6	Weighted mode	11	-0.0217641	0.123851	0.864015
	Oleoylcholine levels	genus Ruminiclostridium6	Weighted median	11	-0.0219164	0.0749886	0.770085
	Linoleoylcholine levels	genus Ruminiclostridium6	Inverse variance weighted (fixed effects)	11	-0.0606933	0.0514897	0.238499
	Linoleoylcholine levels	genus Ruminiclostridium6	MR Egger	11	-0.0639099	0.202601	0.759614
	Linoleoylcholine levels	genus Ruminiclostridium6	Simple mode	11	-0.0784428	0.0926615	0.417043
	Linoleoylcholine levels	genus Ruminiclostridium6	Weighted mode	11	-0.0743028	0.0980319	0.46597
	Linoleoylcholine levels	genus Ruminiclostridium6	Weighted median	11	-0.0711851	0.0627501	0.256617
	Glycine conjugate of C10H14O2 (1) levels	genus Ruminiclostridium6	Inverse variance weighted (fixed effects)	13	-0.0158415	0.0348943	0.64984
	Glycine conjugate of C10H14O2 (1) levels	genus Ruminiclostridium6	MR Egger	13	-0.028802	0.0731994	0.701489
	Glycine conjugate of C10H14O2 (1) levels	genus Ruminiclostridium6	Simple mode	13	-0.0321102	0.0777873	0.687037
	Glycine conjugate of C10H14O2 (1) levels	genus Ruminiclostridium6	Weighted mode	13	-0.0321102	0.057881	0.589248
	Glycine conjugate of C10H14O2 (1) levels	genus Ruminiclostridium6	Weighted median	13	-0.0310283	0.0482794	0.52043
	3-formylindole levels	genus Ruminiclostridium6	Inverse variance weighted (fixed effects)	16	-0.000272534	0.0236196	0.990794
	3-formylindole levels	genus Ruminiclostridium6	MR Egger	16	0.0283366	0.0458299	0.546306
	3-formylindole levels	genus Ruminiclostridium6	Simple mode	16	-0.00489118	0.0733622	0.947724
	3-formylindole levels	genus Ruminiclostridium6	Weighted mode	16	-0.00283165	0.0295946	0.92504
	3-formylindole levels	genus Ruminiclostridium6	Weighted median	16	-0.00209821	0.0303546	0.944891
	2-hydroxysebacate levels	genus Ruminiclostridium6	Inverse variance weighted (fixed effects)	10	0.00109604	0.0530487	0.983516
	2-hydroxysebacate levels	genus Ruminiclostridium6	MR Egger	10	0.178783	0.211306	0.422089
	2-hydroxysebacate levels	genus Ruminiclostridium6	Simple mode	10	0.0786604	0.117524	0.520093
	2-hydroxysebacate levels	genus Ruminiclostridium6	Weighted mode	10	0.0817733	0.0877914	0.375931
	2-hydroxysebacate levels	genus Ruminiclostridium6	Weighted median	10	0.072204	0.0720701	0.316412
	Methyl indole-3-acetate levels	genus Ruminiclostridium6	Inverse variance weighted (fixed effects)	11	-0.0615813	0.0487075	0.206119
	Methyl indole-3-acetate levels	genus Ruminiclostridium6	MR Egger	11	-0.184722	0.158879	0.274869
	Methyl indole-3-acetate levels	genus Ruminiclostridium6	Simple mode	11	-0.113853	0.101722	0.289195
	Methyl indole-3-acetate levels	genus Ruminiclostridium6	Weighted mode	11	-0.118875	0.0970007	0.248465
	Methyl indole-3-acetate levels	genus Ruminiclostridium6	Weighted median	11	-0.105244	0.0655891	0.108583
	Creatine levels	genus Ruminiclostridium6	Inverse variance weighted (fixed effects)	13	0.0541148	0.0398868	0.174873
	Creatine levels	genus Ruminiclostridium6	MR Egger	13	0.115459	0.105114	0.295481
	Creatine levels	genus Ruminiclostridium6	Simple mode	13	0.139185	0.0960675	0.173009
	Creatine levels	genus Ruminiclostridium6	Weighted mode	13	0.109803	0.0620058	0.10196
	Creatine levels	genus Ruminiclostridium6	Weighted median	13	0.0941571	0.0569021	0.0979812
	Androsterone sulfate levels	genus Ruminiclostridium6	Inverse variance weighted (fixed effects)	14	0.0495328	0.0415898	0.233659
	Androsterone sulfate levels	genus Ruminiclostridium6	MR Egger	14	0.105634	0.124691	0.413478
	Androsterone sulfate levels	genus Ruminiclostridium6	Simple mode	14	0.0573591	0.0951978	0.557189
	Androsterone sulfate levels	genus Ruminiclostridium6	Weighted mode	14	0.0632982	0.0704878	0.385515
	Androsterone sulfate levels	genus Ruminiclostridium6	Weighted median	14	0.0652298	0.0595001	0.272948
from high-grade irAEs to 19 metabolites	high-grade irAEs	GCST90199722	Inverse variance weighted (fixed effects)	5	-0.00806385	0.0131523	0.539803
	high-grade irAEs	GCST90199722	MR Egger	5	0.0348121	0.0787086	0.688222
	high-grade irAEs	GCST90199722	Simple mode	5	0.00279388	0.0215227	0.902982
	high-grade irAEs	GCST90199722	Weighted mode	5	0.000356302	0.0217928	0.987739
	high-grade irAEs	GCST90199722	Weighted median	5	-0.00511692	0.0166471	0.758557
	high-grade irAEs	GCST90199827	Inverse variance weighted (fixed effects)	5	-0.0232738	0.0135892	0.0867738
	high-grade irAEs	GCST90199827	MR Egger	5	0.0371025	0.114302	0.766801
	high-grade irAEs	GCST90199827	Simple mode	5	-0.00837201	0.0254028	0.75826
	high-grade irAEs	GCST90199827	Weighted mode	5	-0.00321626	0.0227364	0.894346
	high-grade irAEs	GCST90199827	Weighted median	5	-0.0112599	0.0180673	0.533141
	high-grade irAEs	GCST90199857	Inverse variance weighted (fixed effects)	5	-0.00750798	0.018813	0.689831
	high-grade irAEs	GCST90199857	MR Egger	5	0.158672	0.112974	0.254801
	high-grade irAEs	GCST90199857	Simple mode	5	-0.0119463	0.0306497	0.71657
	high-grade irAEs	GCST90199857	Weighted mode	5	-0.010803	0.0305004	0.741077
	high-grade irAEs	GCST90199857	Weighted median	5	-0.0157569	0.0248503	0.526034
	high-grade irAEs	GCST90199886	Inverse variance weighted (fixed effects)	5	0.00938141	0.0128984	0.467022
	high-grade irAEs	GCST90199886	MR Egger	5	0.122766	0.0773758	0.21079
	high-grade irAEs	GCST90199886	Simple mode	5	-0.0117554	0.0243662	0.654702
	high-grade irAEs	GCST90199886	Weighted mode	5	-0.0123873	0.0240869	0.634167
	high-grade irAEs	GCST90199886	Weighted median	5	-0.00407832	0.0179982	0.820738
	high-grade irAEs	GCST90199891	Inverse variance weighted (fixed effects)	5	-0.0194005	0.013404	0.147796
	high-grade irAEs	GCST90199891	MR Egger	5	0.0360229	0.080261	0.683999
	high-grade irAEs	GCST90199891	Simple mode	5	-0.0282351	0.0242177	0.308438
	high-grade irAEs	GCST90199891	Weighted mode	5	-0.0290597	0.0235714	0.285139
	high-grade irAEs	GCST90199891	Weighted median	5	-0.0257327	0.0178358	0.149089
	high-grade irAEs	GCST90199915	Inverse variance weighted (fixed effects)	5	-0.00520556	0.0133302	0.696161
	high-grade irAEs	GCST90199915	MR Egger	5	-0.00111363	0.0912031	0.991024
	high-grade irAEs	GCST90199915	Simple mode	5	-0.0222735	0.0239104	0.404307
	high-grade irAEs	GCST90199915	Weighted mode	5	-0.0208485	0.024561	0.443782
	high-grade irAEs	GCST90199915	Weighted median	5	-0.0159221	0.0173555	0.358927
	high-grade irAEs	GCST90199922	Inverse variance weighted (fixed effects)	5	0.0171702	0.0137374	0.211342
	high-grade irAEs	GCST90199922	MR Egger	5	0.0664112	0.0821583	0.478054
	high-grade irAEs	GCST90199922	Simple mode	5	0.0130134	0.0208427	0.566235
	high-grade irAEs	GCST90199922	Weighted mode	5	0.0132471	0.0221834	0.582557
	high-grade irAEs	GCST90199922	Weighted median	5	0.0146451	0.0171514	0.393176
	high-grade irAEs	GCST90199962	Inverse variance weighted (fixed effects)	5	-0.0285917	0.013775	0.0379285
	high-grade irAEs	GCST90199962	MR Egger	5	0.131925	0.0825482	0.208299
	high-grade irAEs	GCST90199962	Simple mode	5	-0.0438219	0.0265977	0.174784
	high-grade irAEs	GCST90199962	Weighted mode	5	-0.0414026	0.0253944	0.178355
	high-grade irAEs	GCST90199962	Weighted median	5	-0.0329342	0.0195001	0.0912339
	high-grade irAEs	GCST90199964	Inverse variance weighted (fixed effects)	5	0.0109631	0.013421	0.414007
	high-grade irAEs	GCST90199964	MR Egger	5	0.00726686	0.0803329	0.933623
	high-grade irAEs	GCST90199964	Simple mode	5	0.0186634	0.0226116	0.455531
	high-grade irAEs	GCST90199964	Weighted mode	5	0.00156044	0.0212839	0.945075
	high-grade irAEs	GCST90199964	Weighted median	5	0.0120163	0.0164556	0.465252
	high-grade irAEs	GCST90199982	Inverse variance weighted (fixed effects)	5	0.0142577	0.0140252	0.309355
	high-grade irAEs	GCST90199982	MR Egger	5	-0.079396	0.0953345	0.46605
	high-grade irAEs	GCST90199982	Simple mode	5	0.0214902	0.0278437	0.48329
	high-grade irAEs	GCST90199982	Weighted mode	5	0.019294	0.0250036	0.483379
	high-grade irAEs	GCST90199982	Weighted median	5	0.0113427	0.0195196	0.561177
	high-grade irAEs	GCST90200071	Inverse variance weighted (fixed effects)	5	-0.0246345	0.0134201	0.0664116
	high-grade irAEs	GCST90200071	MR Egger	5	-0.0253726	0.0803755	0.772935
	high-grade irAEs	GCST90200071	Simple mode	5	-0.0393484	0.026571	0.212754
	high-grade irAEs	GCST90200071	Weighted mode	5	-0.0370647	0.0254051	0.218341
	high-grade irAEs	GCST90200071	Weighted median	5	-0.0269245	0.0177213	0.128681
	high-grade irAEs	GCST90200084	Inverse variance weighted (fixed effects)	5	-0.0294986	0.0134944	0.0288165
	high-grade irAEs	GCST90200084	MR Egger	5	-0.0222239	0.0949182	0.829947
	high-grade irAEs	GCST90200084	Simple mode	5	-0.0314509	0.0278373	0.321716
	high-grade irAEs	GCST90200084	Weighted mode	5	-0.019551	0.026726	0.505001
	high-grade irAEs	GCST90200084	Weighted median	5	-0.0271759	0.0176014	0.122597
	high-grade irAEs	GCST90200130	Inverse variance weighted (fixed effects)	5	-0.0214214	0.0134151	0.110307
	high-grade irAEs	GCST90200130	MR Egger	5	-0.0136478	0.0803674	0.87596
	high-grade irAEs	GCST90200130	Simple mode	5	-0.038194	0.0254336	0.20758
	high-grade irAEs	GCST90200130	Weighted mode	5	-0.00418804	0.02486	0.874393
	high-grade irAEs	GCST90200130	Weighted median	5	-0.0203015	0.0173051	0.240736
	high-grade irAEs	GCST90200175	Inverse variance weighted (fixed effects)	5	-0.0122502	0.0135394	0.365582
	high-grade irAEs	GCST90200175	MR Egger	5	0.0598664	0.0811583	0.514186
	high-grade irAEs	GCST90200175	Simple mode	5	-0.0176247	0.0217302	0.462825
	high-grade irAEs	GCST90200175	Weighted mode	5	-0.0188774	0.0240517	0.476408
	high-grade irAEs	GCST90200175	Weighted median	5	-0.0175646	0.0158186	0.266836
	high-grade irAEs	GCST90200184	Inverse variance weighted (fixed effects)	5	-0.00722363	0.0127011	0.569533
	high-grade irAEs	GCST90200184	MR Egger	5	0.109497	0.076033	0.245457
	high-grade irAEs	GCST90200184	Simple mode	5	-0.00620021	0.0239827	0.808757
	high-grade irAEs	GCST90200184	Weighted mode	5	-0.00476642	0.0229454	0.845588
	high-grade irAEs	GCST90200184	Weighted median	5	-0.00334596	0.0165035	0.839336
	high-grade irAEs	GCST90200198	Inverse variance weighted (fixed effects)	5	-0.00645628	0.0135128	0.632799
	high-grade irAEs	GCST90200198	MR Egger	5	-0.0429953	0.0808605	0.631774
	high-grade irAEs	GCST90200198	Simple mode	5	-0.00805902	0.0224374	0.73762
	high-grade irAEs	GCST90200198	Weighted mode	5	-0.00431254	0.0237306	0.864633
	high-grade irAEs	GCST90200198	Weighted median	5	-0.00435744	0.0171074	0.798946
	high-grade irAEs	GCST90200296	Inverse variance weighted (fixed effects)	5	0.00795669	0.0142817	0.577442
	high-grade irAEs	GCST90200296	MR Egger	5	0.15741	0.0859913	0.164582
	high-grade irAEs	GCST90200296	Simple mode	5	-0.0117581	0.0265819	0.681112
	high-grade irAEs	GCST90200296	Weighted mode	5	-0.0110948	0.0255502	0.686513
	high-grade irAEs	GCST90200296	Weighted median	5	-0.00680502	0.0190996	0.721622
	high-grade irAEs	GCST90200323	Inverse variance weighted (fixed effects)	5	0.0201374	0.0123096	0.101859
	high-grade irAEs	GCST90200323	MR Egger	5	0.0840192	0.0737038	0.337077
	high-grade irAEs	GCST90200323	Simple mode	5	0.028985	0.0211473	0.242372
	high-grade irAEs	GCST90200323	Weighted mode	5	0.028985	0.0211855	0.243081
	high-grade irAEs	GCST90200323	Weighted median	5	0.0244603	0.0157634	0.12073
	high-grade irAEs	GCST90200674	Inverse variance weighted (fixed effects)	5	0.0110773	0.0129296	0.391588
	high-grade irAEs	GCST90200674	MR Egger	5	0.0505856	0.077476	0.560381
	high-grade irAEs	GCST90200674	Simple mode	5	0.0112209	0.0197374	0.600086
	high-grade irAEs	GCST90200674	Weighted mode	5	0.0118172	0.019555	0.578242
	high-grade irAEs	GCST90200674	Weighted median	5	0.0119569	0.0154628	0.439363
from genus Ruminiclostridium6 to positive metabolites	genus Ruminiclostridium6	GCST90199827	Inverse variance weighted (fixed effects)	15	-0.002278	0.0665733	0.972703
	genus Ruminiclostridium6	GCST90199827	MR Egger	15	-0.0226543	0.165452	0.893188
	genus Ruminiclostridium6	GCST90199827	Simple mode	15	0.0312556	0.15955	0.847505
	genus Ruminiclostridium6	GCST90199827	Weighted mode	15	-0.123751	0.149041	0.420297
	genus Ruminiclostridium6	GCST90199827	Weighted median	15	-0.00717894	0.0896907	0.936205
	genus Ruminiclostridium6	GCST90199857	Inverse variance weighted (fixed effects)	15	0.0503277	0.0914932	0.582271
	genus Ruminiclostridium6	GCST90199857	MR Egger	15	0.10851	0.227508	0.641315
	genus Ruminiclostridium6	GCST90199857	Simple mode	15	0.241087	0.221395	0.29457
	genus Ruminiclostridium6	GCST90199857	Weighted mode	15	0.142632	0.196137	0.479085
	genus Ruminiclostridium6	GCST90199857	Weighted median	15	0.0813831	0.124103	0.511972
	genus Ruminiclostridium6	GCST90199886	Inverse variance weighted (fixed effects)	15	0.0295863	0.0631171	0.639247
	genus Ruminiclostridium6	GCST90199886	MR Egger	15	0.0786129	0.156806	0.624514
	genus Ruminiclostridium6	GCST90199886	Simple mode	15	-0.104413	0.146987	0.489148
	genus Ruminiclostridium6	GCST90199886	Weighted mode	15	-0.101831	0.137833	0.472236
	genus Ruminiclostridium6	GCST90199886	Weighted median	15	-0.0806712	0.0853398	0.344509
	genus Ruminiclostridium6	GCST90199891	Inverse variance weighted (fixed effects)	15	0.131985	0.065632	0.0443261
	genus Ruminiclostridium6	GCST90199891	MR Egger	15	-0.0879309	0.19519	0.65978
	genus Ruminiclostridium6	GCST90199891	Simple mode	15	-0.0743484	0.15832	0.645866
	genus Ruminiclostridium6	GCST90199891	Weighted mode	15	-0.0861526	0.159117	0.596714
	genus Ruminiclostridium6	GCST90199891	Weighted median	15	-0.0143583	0.0943167	0.879002
	genus Ruminiclostridium6	GCST90199915	Inverse variance weighted (fixed effects)	15	0.124382	0.0652326	0.0565525
	genus Ruminiclostridium6	GCST90199915	MR Egger	15	0.177633	0.161928	0.292551
	genus Ruminiclostridium6	GCST90199915	Simple mode	15	0.13621	0.162263	0.415328
	genus Ruminiclostridium6	GCST90199915	Weighted mode	15	0.120676	0.154436	0.44758
	genus Ruminiclostridium6	GCST90199915	Weighted median	15	0.0986659	0.0888842	0.266977
	genus Ruminiclostridium6	GCST90199922	Inverse variance weighted (fixed effects)	15	0.0688454	0.0672876	0.306236
	genus Ruminiclostridium6	GCST90199922	MR Egger	15	0.177001	0.16719	0.309018
	genus Ruminiclostridium6	GCST90199922	Simple mode	15	0.159938	0.159012	0.33157
	genus Ruminiclostridium6	GCST90199922	Weighted mode	15	0.162105	0.15653	0.31794
	genus Ruminiclostridium6	GCST90199922	Weighted median	15	0.134971	0.0945343	0.153364
	genus Ruminiclostridium6	GCST90199962	Inverse variance weighted (fixed effects)	15	0.0910919	0.0674486	0.176843
	genus Ruminiclostridium6	GCST90199962	MR Egger	15	0.0534776	0.167591	0.754723
	genus Ruminiclostridium6	GCST90199962	Simple mode	15	0.0132789	0.148611	0.930067
	genus Ruminiclostridium6	GCST90199962	Weighted mode	15	0.0470121	0.138233	0.738835
	genus Ruminiclostridium6	GCST90199962	Weighted median	15	0.078383	0.0913244	0.390732
	genus Ruminiclostridium6	GCST90199982	Inverse variance weighted (fixed effects)	15	-0.0509747	0.0686598	0.45783
	genus Ruminiclostridium6	GCST90199982	MR Egger	15	-0.157508	0.203914	0.45368
	genus Ruminiclostridium6	GCST90199982	Simple mode	15	0.104677	0.216051	0.635522
	genus Ruminiclostridium6	GCST90199982	Weighted mode	15	0.138152	0.229591	0.556972
	genus Ruminiclostridium6	GCST90199982	Weighted median	15	0.0236984	0.103515	0.818918
	genus Ruminiclostridium6	GCST90200071	Inverse variance weighted (fixed effects)	15	-0.0165059	0.065707	0.801656
	genus Ruminiclostridium6	GCST90200071	MR Egger	15	-0.146091	0.210735	0.500355
	genus Ruminiclostridium6	GCST90200071	Simple mode	15	-0.115248	0.158682	0.479633
	genus Ruminiclostridium6	GCST90200071	Weighted mode	15	-0.131446	0.13776	0.356186
	genus Ruminiclostridium6	GCST90200071	Weighted median	15	-0.0715008	0.0948127	0.450773
	genus Ruminiclostridium6	GCST90200084	Inverse variance weighted (multiplicative random effects)	15	-0.0114936	0.0870194	0.89492
	genus Ruminiclostridium6	GCST90200084	MR Egger	15	-0.090414	0.223461	0.692345
	genus Ruminiclostridium6	GCST90200084	Simple mode	15	-0.0522639	0.155476	0.741741
	genus Ruminiclostridium6	GCST90200084	Weighted mode	15	-0.0935795	0.123699	0.461884
	genus Ruminiclostridium6	GCST90200084	Weighted median	15	-0.0606536	0.0927484	0.513138
	genus Ruminiclostridium6	GCST90200130	Inverse variance weighted (multiplicative random effects)	15	0.00104752	0.0848413	0.990149
	genus Ruminiclostridium6	GCST90200130	MR Egger	15	-0.12376	0.215525	0.575618
	genus Ruminiclostridium6	GCST90200130	Simple mode	15	-0.100308	0.149586	0.513407
	genus Ruminiclostridium6	GCST90200130	Weighted mode	15	-0.104758	0.123551	0.410759
	genus Ruminiclostridium6	GCST90200130	Weighted median	15	-0.0761675	0.0915024	0.405177
	genus Ruminiclostridium6	GCST90200175	Inverse variance weighted (fixed effects)	15	0.0404811	0.0663918	0.54204
	genus Ruminiclostridium6	GCST90200175	MR Egger	15	0.0933639	0.16499	0.581114
	genus Ruminiclostridium6	GCST90200175	Simple mode	15	-0.0851859	0.142914	0.560648
	genus Ruminiclostridium6	GCST90200175	Weighted mode	15	-0.0826583	0.148234	0.58591
	genus Ruminiclostridium6	GCST90200175	Weighted median	15	-0.055798	0.0861429	0.517155
	genus Ruminiclostridium6	GCST90200184	Inverse variance weighted (fixed effects)	15	0.00987402	0.062174	0.873817
	genus Ruminiclostridium6	GCST90200184	MR Egger	15	0.081676	0.154495	0.605947
	genus Ruminiclostridium6	GCST90200184	Simple mode	15	0.0765176	0.139473	0.59191
	genus Ruminiclostridium6	GCST90200184	Weighted mode	15	0.0865712	0.145238	0.560645
	genus Ruminiclostridium6	GCST90200184	Weighted median	15	0.0311208	0.0881676	0.724109
	genus Ruminiclostridium6	GCST90200198	Inverse variance weighted (fixed effects)	15	0.0284484	0.0661435	0.667122
	genus Ruminiclostridium6	GCST90200198	MR Egger	15	0.0283149	0.164099	0.865664
	genus Ruminiclostridium6	GCST90200198	Simple mode	15	0.0421758	0.158475	0.794014
	genus Ruminiclostridium6	GCST90200198	Weighted mode	15	0.0582714	0.134544	0.671539
	genus Ruminiclostridium6	GCST90200198	Weighted median	15	0.0684611	0.0902417	0.448067
	genus Ruminiclostridium6	GCST90200296	Inverse variance weighted (fixed effects)	15	-0.0882383	0.0697456	0.205819
	genus Ruminiclostridium6	GCST90200296	MR Egger	15	-0.0396623	0.206742	0.850829
	genus Ruminiclostridium6	GCST90200296	Simple mode	15	-0.170719	0.191724	0.388275
	genus Ruminiclostridium6	GCST90200296	Weighted mode	15	-0.158823	0.173543	0.375593
	genus Ruminiclostridium6	GCST90200296	Weighted median	15	-0.138007	0.101714	0.174841
	genus Ruminiclostridium6	GCST90200323	Inverse variance weighted (fixed effects)	15	0.0279003	0.060257	0.643349
	genus Ruminiclostridium6	GCST90200323	MR Egger	15	0.154911	0.178845	0.402098
	genus Ruminiclostridium6	GCST90200323	Simple mode	15	0.0857494	0.164174	0.609622
	genus Ruminiclostridium6	GCST90200323	Weighted mode	15	0.0643791	0.147231	0.668587
	genus Ruminiclostridium6	GCST90200323	Weighted median	15	0.0188061	0.0869613	0.828787
	genus Ruminiclostridium6	GCST90200674	Inverse variance weighted (fixed effects)	15	0.0624804	0.063295	0.323579
	genus Ruminiclostridium6	GCST90200674	MR Egger	15	-0.203743	0.157246	0.217613
	genus Ruminiclostridium6	GCST90200674	Simple mode	15	0.149301	0.136085	0.291103
	genus Ruminiclostridium6	GCST90200674	Weighted mode	15	0.115407	0.124368	0.36916
	genus Ruminiclostridium6	GCST90200674	Weighted median	15	0.0708277	0.0853634	0.406697
from cytokines to high-grade irAEs	B_NGF	high-grade irAEs	Wald ratio	1	0.012367	1.13279	0.991289
	CTACK	high-grade irAEs	Inverse variance weighted (fixed effects)	5	-0.407945	0.313996	0.193874
	CTACK	high-grade irAEs	MR Egger	5	-0.121408	0.605467	0.853898
	CTACK	high-grade irAEs	Simple mode	5	-1.23233	0.699424	0.152874
	CTACK	high-grade irAEs	Weighted mode	5	-0.255124	0.381352	0.540128
	CTACK	high-grade irAEs	Weighted median	5	-0.320902	0.346269	0.354061
	EOTAXIN	high-grade irAEs	Inverse variance weighted (fixed effects)	5	-1.45797	0.564582	0.00981199
	EOTAXIN	high-grade irAEs	MR Egger	5	2.48919	3.21526	0.495239
	EOTAXIN	high-grade irAEs	Simple mode	5	-2.08069	1.0459	0.117534
	EOTAXIN	high-grade irAEs	Weighted mode	5	-2.0959	1.04419	0.115166
	EOTAXIN	high-grade irAEs	Weighted median	5	-1.74475	0.756295	0.0210564
	FGF_BASIC	high-grade irAEs	Wald ratio	1	1.2071	1.3453	0.3696
	G_CSF	high-grade irAEs	Inverse variance weighted (fixed effects)	4	0.0627014	0.838071	0.940361
	G_CSF	high-grade irAEs	MR Egger	4	35.9413	14.8957	0.137267
	G_CSF	high-grade irAEs	Simple mode	4	1.5696	1.45442	0.359533
	G_CSF	high-grade irAEs	Weighted mode	4	1.62221	1.28098	0.294768
	G_CSF	high-grade irAEs	Weighted median	4	1.33067	1.06732	0.212493
	GROA	high-grade irAEs	Inverse variance weighted (fixed effects)	3	0.107765	0.307776	0.726233
	GROA	high-grade irAEs	MR Egger	3	1.02541	0.922064	0.466247
	GROA	high-grade irAEs	Simple mode	3	-0.985803	0.879697	0.378946
	GROA	high-grade irAEs	Weighted mode	3	0.521813	0.358179	0.282472
	GROA	high-grade irAEs	Weighted median	3	0.0788558	0.333464	0.813065
	HGF	high-grade irAEs	Inverse variance weighted (fixed effects)	2	-1.35782	0.86803	0.117757
	IFN_G	high-grade irAEs	Inverse variance weighted (fixed effects)	3	-0.0833967	0.909725	0.926958
	IFN_G	high-grade irAEs	MR Egger	3	-25.9223	15.7596	0.347751
	IFN_G	high-grade irAEs	Simple mode	3	0.0432922	1.62001	0.981107
	IFN_G	high-grade irAEs	Weighted mode	3	-0.123391	1.57085	0.944542
	IFN_G	high-grade irAEs	Weighted median	3	-0.0962113	1.15292	0.933493
	IL_10	high-grade irAEs	Inverse variance weighted (fixed effects)	10	0.296825	0.303407	0.327923
	IL_10	high-grade irAEs	MR Egger	10	-0.212912	0.614307	0.73784
	IL_10	high-grade irAEs	Simple mode	10	1.11809	0.753177	0.171834
	IL_10	high-grade irAEs	Weighted mode	10	0.0402105	0.375611	0.917095
	IL_10	high-grade irAEs	Weighted median	10	0.0991789	0.372639	0.790121
	IL_12_P70	high-grade irAEs	Inverse variance weighted (fixed effects)	6	0.0489588	0.273007	0.857677
	IL_12_P70	high-grade irAEs	MR Egger	6	-0.143368	0.554501	0.808739
	IL_12_P70	high-grade irAEs	Simple mode	6	1.12714	0.88374	0.258205
	IL_12_P70	high-grade irAEs	Weighted mode	6	-0.00493857	0.323688	0.988417
	IL_12_P70	high-grade irAEs	Weighted median	6	0.0190449	0.296126	0.948721
	IL_13	high-grade irAEs	Inverse variance weighted (fixed effects)	4	-0.0171227	0.246852	0.9447
	IL_13	high-grade irAEs	MR Egger	4	0.12684	0.504612	0.825004
	IL_13	high-grade irAEs	Simple mode	4	0.14199	0.393595	0.742191
	IL_13	high-grade irAEs	Weighted mode	4	0.0131413	0.274238	0.964792
	IL_13	high-grade irAEs	Weighted median	4	0.0158223	0.259181	0.951322
	IL_16	high-grade irAEs	Inverse variance weighted (fixed effects)	2	-0.229083	0.591298	0.698442
	IL_17	high-grade irAEs	Inverse variance weighted (fixed effects)	4	1.18048	0.645109	0.0672652
	IL_17	high-grade irAEs	MR Egger	4	4.53201	3.81217	0.356526
	IL_17	high-grade irAEs	Simple mode	4	0.679111	1.1313	0.590629
	IL_17	high-grade irAEs	Weighted mode	4	1.33601	0.962343	0.259177
	IL_17	high-grade irAEs	Weighted median	4	1.19266	0.797441	0.134754
	IL_18	high-grade irAEs	Inverse variance weighted (fixed effects)	4	0.138776	0.287391	0.629179
	IL_18	high-grade irAEs	MR Egger	4	0.0966577	1.15781	0.941071
	IL_18	high-grade irAEs	Simple mode	4	0.60659	0.544328	0.346355
	IL_18	high-grade irAEs	Weighted mode	4	-0.205527	0.40034	0.643101
	IL_18	high-grade irAEs	Weighted median	4	0.132306	0.376093	0.724995
	IL_1B	high-grade irAEs	Wald ratio	1	-0.624672	0.808983	0.440014
	IL_1RA	high-grade irAEs	Inverse variance weighted (multiplicative random effects)	4	-0.104272	0.880136	0.905693
	IL_1RA	high-grade irAEs	MR Egger	4	-1.47247	5.60832	0.817468
	IL_1RA	high-grade irAEs	Simple mode	4	0.512419	1.27484	0.714646
	IL_1RA	high-grade irAEs	Weighted mode	4	0.46863	1.22453	0.727446
	IL_1RA	high-grade irAEs	Weighted median	4	0.0580021	0.686286	0.932646
	IL_2	high-grade irAEs	Inverse variance weighted (fixed effects)	4	-0.231138	0.513195	0.652429
	IL_2	high-grade irAEs	MR Egger	4	4.3009	4.26707	0.41961
	IL_2	high-grade irAEs	Simple mode	4	-0.505249	0.862156	0.599029
	IL_2	high-grade irAEs	Weighted mode	4	-0.458489	0.720799	0.56993
	IL_2	high-grade irAEs	Weighted median	4	-0.414363	0.624977	0.507327
	IL_2RA	high-grade irAEs	Inverse variance weighted (fixed effects)	3	-1.2483	0.635997	0.0496753
	IL_2RA	high-grade irAEs	MR Egger	3	-4.69889	10.3333	0.728302
	IL_2RA	high-grade irAEs	Simple mode	3	-1.14836	0.878753	0.321332
	IL_2RA	high-grade irAEs	Weighted mode	3	-1.1217	0.835219	0.311385
	IL_2RA	high-grade irAEs	Weighted median	3	-1.18131	0.774226	0.127061
	IL_4	high-grade irAEs	Inverse variance weighted (fixed effects)	6	-1.0951	0.684292	0.109523
	IL_4	high-grade irAEs	MR Egger	6	-2.40221	3.66124	0.547572
	IL_4	high-grade irAEs	Simple mode	6	-2.29698	1.37182	0.154905
	IL_4	high-grade irAEs	Weighted mode	6	-2.2033	1.40508	0.177646
	IL_4	high-grade irAEs	Weighted median	6	-1.7362	0.915292	0.0578431
	IL_6	high-grade irAEs	Inverse variance weighted (fixed effects)	3	-0.732284	0.832267	0.378931
	IL_6	high-grade irAEs	MR Egger	3	-10.4996	15.285	0.616821
	IL_6	high-grade irAEs	Simple mode	3	-1.41747	1.22912	0.368025
	IL_6	high-grade irAEs	Weighted mode	3	-1.41747	1.16715	0.348502
	IL_6	high-grade irAEs	Weighted median	3	-1.23007	1.01399	0.225092
	IL_7	high-grade irAEs	Inverse variance weighted (fixed effects)	4	0.0370654	0.308593	0.904395
	IL_7	high-grade irAEs	MR Egger	4	-0.102419	0.791456	0.908877
	IL_7	high-grade irAEs	Simple mode	4	-0.210363	0.522807	0.714364
	IL_7	high-grade irAEs	Weighted mode	4	-0.0304928	0.346205	0.935365
	IL_7	high-grade irAEs	Weighted median	4	-0.0307469	0.330798	0.925945
	IL_8	high-grade irAEs	Wald ratio	1	0.24359	0.996026	0.806796
	IP_10	high-grade irAEs	Inverse variance weighted (fixed effects)	3	0.493375	0.50879	0.332195
	IP_10	high-grade irAEs	MR Egger	3	-0.474897	2.51175	0.881038
	IP_10	high-grade irAEs	Simple mode	3	-0.15327	0.797944	0.865414
	IP_10	high-grade irAEs	Weighted mode	3	-0.125978	0.753166	0.882545
	IP_10	high-grade irAEs	Weighted median	3	0.0635331	0.65511	0.922742
	M_CSF	high-grade irAEs	Inverse variance weighted (fixed effects)	2	0.342077	0.593569	0.564409
	MCP_1_MCAF	high-grade irAEs	Inverse variance weighted (fixed effects)	6	-0.695139	0.427371	0.103833
	MCP_1_MCAF	high-grade irAEs	MR Egger	6	-1.36248	1.47902	0.409078
	MCP_1_MCAF	high-grade irAEs	Simple mode	6	-1.45991	0.954056	0.186518
	MCP_1_MCAF	high-grade irAEs	Weighted mode	6	-1.09097	0.708937	0.184452
	MCP_1_MCAF	high-grade irAEs	Weighted median	6	-0.827962	0.582745	0.155376
	MCP_3	high-grade irAEs	Inverse variance weighted (fixed effects)	3	-0.308811	0.35051	0.3783
	MCP_3	high-grade irAEs	MR Egger	3	-5.5066	3.85967	0.389192
	MCP_3	high-grade irAEs	Simple mode	3	0.0980462	0.568209	0.878885
	MCP_3	high-grade irAEs	Weighted mode	3	0.0875507	0.559091	0.889943
	MCP_3	high-grade irAEs	Weighted median	3	-0.094781	0.439922	0.829417
	MIG	high-grade irAEs	Wald ratio	1	-0.167582	0.820191	0.838103
	MIP_1A	high-grade irAEs	Inverse variance weighted (fixed effects)	3	-0.761404	0.598451	0.20327
	MIP_1A	high-grade irAEs	MR Egger	3	4.40597	2.93676	0.374279
	MIP_1A	high-grade irAEs	Simple mode	3	-1.4723	1.02179	0.286315
	MIP_1A	high-grade irAEs	Weighted mode	3	-1.39413	0.959591	0.283433
	MIP_1A	high-grade irAEs	Weighted median	3	-1.13636	0.789657	0.150136
	PDGF_BB	high-grade irAEs	Inverse variance weighted (fixed effects)	7	0.0632949	0.449801	0.888093
	PDGF_BB	high-grade irAEs	MR Egger	7	0.372619	1.35101	0.793732
	PDGF_BB	high-grade irAEs	Simple mode	7	0.187839	0.872144	0.836609
	PDGF_BB	high-grade irAEs	Weighted mode	7	0.315843	0.669554	0.653791
	PDGF_BB	high-grade irAEs	Weighted median	7	0.259788	0.566573	0.646575
	RANTES	high-grade irAEs	Inverse variance weighted (fixed effects)	4	-0.378895	0.446637	0.396255
	RANTES	high-grade irAEs	MR Egger	4	4.48372	3.11267	0.286418
	RANTES	high-grade irAEs	Simple mode	4	-1.03382	0.888774	0.328861
	RANTES	high-grade irAEs	Weighted mode	4	0.212115	0.85465	0.820006
	RANTES	high-grade irAEs	Weighted median	4	-0.427733	0.563334	0.447679
	SCF	high-grade irAEs	Inverse variance weighted (multiplicative random effects)	4	-0.668835	1.04722	0.523032
	SCF	high-grade irAEs	MR Egger	4	3.74162	3.52997	0.400255
	SCF	high-grade irAEs	Simple mode	4	-1.87544	1.78796	0.371262
	SCF	high-grade irAEs	Weighted mode	4	-2.02382	1.04097	0.14711
	SCF	high-grade irAEs	Weighted median	4	-1.45267	0.769207	0.0589545
	SCGF_B	high-grade irAEs	Inverse variance weighted (fixed effects)	4	-0.634943	0.406744	0.118515
	SCGF_B	high-grade irAEs	MR Egger	4	-2.89493	1.50899	0.195067
	SCGF_B	high-grade irAEs	Simple mode	4	0.202457	0.923558	0.840551
	SCGF_B	high-grade irAEs	Weighted mode	4	-1.2421	0.561582	0.113912
	SCGF_B	high-grade irAEs	Weighted median	4	-0.363508	0.468613	0.437919
	SDF_1A	high-grade irAEs	Inverse variance weighted (fixed effects)	3	-0.197238	0.844702	0.815373
	SDF_1A	high-grade irAEs	MR Egger	3	5.50102	6.18529	0.537234
	SDF_1A	high-grade irAEs	Simple mode	3	0.556585	1.30405	0.71107
	SDF_1A	high-grade irAEs	Weighted mode	3	0.521391	1.19251	0.704632
	SDF_1A	high-grade irAEs	Weighted median	3	0.446467	1.08147	0.679728
	TNF_B	high-grade irAEs	Inverse variance weighted (multiplicative random effects)	3	0.205002	0.514392	0.690238
	TNF_B	high-grade irAEs	MR Egger	3	-0.576547	2.3523	0.846981
	TNF_B	high-grade irAEs	Simple mode	3	-0.31491	0.583131	0.643264
	TNF_B	high-grade irAEs	Weighted mode	3	-0.322567	0.548429	0.615991
	TNF_B	high-grade irAEs	Weighted median	3	-0.157396	0.480539	0.74326
	TRAIL	high-grade irAEs	Inverse variance weighted (fixed effects)	3	1.20564	0.934748	0.197118
	TRAIL	high-grade irAEs	MR Egger	3	6.68601	5.45004	0.435388
	TRAIL	high-grade irAEs	Simple mode	3	0.697432	1.33088	0.652537
	TRAIL	high-grade irAEs	Weighted mode	3	0.725914	1.44105	0.664453
	TRAIL	high-grade irAEs	Weighted median	3	0.994793	1.20813	0.41027
	VEGF	high-grade irAEs	Inverse variance weighted (fixed effects)	5	0.101342	0.219643	0.644516
	VEGF	high-grade irAEs	MR Egger	5	-0.186239	0.350812	0.632292
	VEGF	high-grade irAEs	Simple mode	5	0.138511	0.654445	0.842729
	VEGF	high-grade irAEs	Weighted mode	5	-0.000117161	0.232657	0.999622
	VEGF	high-grade irAEs	Weighted median	5	0.0151254	0.219541	0.945073
from genus Ruminiclostridium6 to IL_2RA	IL_2RA	genus Ruminiclostridium6	Inverse variance weighted (fixed effects)	15	4.72027e-05	0.0841662	0.999552
	IL_2RA	genus Ruminiclostridium6	MR Egger	15	0.0198693	0.514205	0.969764
	IL_2RA	genus Ruminiclostridium6	Simple mode	15	0.00092797	0.143771	0.994941
	IL_2RA	genus Ruminiclostridium6	Weighted mode	15	-0.000386054	0.0894329	0.996617
	IL_2RA	genus Ruminiclostridium6	Weighted median	15	-0.000781097	0.106963	0.994174

## Sheet: Table S3
Table S3. Mendelian randomization heterogeneity analysis.
DIRECTION	outcome	exposure	method	Q	Q_df	Q_pval
from positive metabolites to genus Ruminiclostridium6	Gut microbiota abundance (genus Ruminiclostridium6 id.11356) || id:ebi-a-GCST90017050	Decanoylcarnitine (C10) levels	MR Egger	12.1271	10	0.27664
	Gut microbiota abundance (genus Ruminiclostridium6 id.11356) || id:ebi-a-GCST90017050	Decanoylcarnitine (C10) levels	Inverse variance weighted	12.1733	11	0.350759
	Gut microbiota abundance (genus Ruminiclostridium6 id.11356) || id:ebi-a-GCST90017050	Thymol sulfate levels	MR Egger	8.86496	11	0.634356
	Gut microbiota abundance (genus Ruminiclostridium6 id.11356) || id:ebi-a-GCST90017050	Thymol sulfate levels	Inverse variance weighted	9.45961	12	0.663253
	Gut microbiota abundance (genus Ruminiclostridium6 id.11356) || id:ebi-a-GCST90017050	5alpha-pregnan-diol disulfate levels	MR Egger	13.8977	8	0.0844702
	Gut microbiota abundance (genus Ruminiclostridium6 id.11356) || id:ebi-a-GCST90017050	5alpha-pregnan-diol disulfate levels	Inverse variance weighted	15.5198	9	0.0776123
	Gut microbiota abundance (genus Ruminiclostridium6 id.11356) || id:ebi-a-GCST90017050	3-methylglutaconate levels	MR Egger	6.30715	10	0.788831
	Gut microbiota abundance (genus Ruminiclostridium6 id.11356) || id:ebi-a-GCST90017050	3-methylglutaconate levels	Inverse variance weighted	6.77614	11	0.816911
	Gut microbiota abundance (genus Ruminiclostridium6 id.11356) || id:ebi-a-GCST90017050	S-methylcysteine levels	MR Egger	16.3188	13	0.23234
	Gut microbiota abundance (genus Ruminiclostridium6 id.11356) || id:ebi-a-GCST90017050	S-methylcysteine levels	Inverse variance weighted	20.7261	14	0.108861
	Gut microbiota abundance (genus Ruminiclostridium6 id.11356) || id:ebi-a-GCST90017050	Imidazole propionate levels	MR Egger	9.862	10	0.452682
	Gut microbiota abundance (genus Ruminiclostridium6 id.11356) || id:ebi-a-GCST90017050	Imidazole propionate levels	Inverse variance weighted	12.573	11	0.322147
	Gut microbiota abundance (genus Ruminiclostridium6 id.11356) || id:ebi-a-GCST90017050	Prolylglycine levels	MR Egger	18.7746	10	0.0432208
	Gut microbiota abundance (genus Ruminiclostridium6 id.11356) || id:ebi-a-GCST90017050	Prolylglycine levels	Inverse variance weighted	18.7835	11	0.0650926
	Gut microbiota abundance (genus Ruminiclostridium6 id.11356) || id:ebi-a-GCST90017050	Acisoga levels	MR Egger	24.4349	16	0.0804269
	Gut microbiota abundance (genus Ruminiclostridium6 id.11356) || id:ebi-a-GCST90017050	Acisoga levels	Inverse variance weighted	24.8789	17	0.0974522
	Gut microbiota abundance (genus Ruminiclostridium6 id.11356) || id:ebi-a-GCST90017050	Etiocholanolone glucuronide levels	MR Egger	4.38505	8	0.82082
	Gut microbiota abundance (genus Ruminiclostridium6 id.11356) || id:ebi-a-GCST90017050	Etiocholanolone glucuronide levels	Inverse variance weighted	4.48462	9	0.876727
	Gut microbiota abundance (genus Ruminiclostridium6 id.11356) || id:ebi-a-GCST90017050	4-vinylguaiacol sulfate levels	MR Egger	7.14528	6	0.307621
	Gut microbiota abundance (genus Ruminiclostridium6 id.11356) || id:ebi-a-GCST90017050	4-vinylguaiacol sulfate levels	Inverse variance weighted	7.15583	7	0.412837
	Gut microbiota abundance (genus Ruminiclostridium6 id.11356) || id:ebi-a-GCST90017050	Palmitoylcholine levels	MR Egger	7.3274	9	0.603073
	Gut microbiota abundance (genus Ruminiclostridium6 id.11356) || id:ebi-a-GCST90017050	Palmitoylcholine levels	Inverse variance weighted	8.08835	10	0.620208
	Gut microbiota abundance (genus Ruminiclostridium6 id.11356) || id:ebi-a-GCST90017050	Oleoylcholine levels	MR Egger	10.5323	9	0.30913
	Gut microbiota abundance (genus Ruminiclostridium6 id.11356) || id:ebi-a-GCST90017050	Oleoylcholine levels	Inverse variance weighted	10.5325	10	0.39508
	Gut microbiota abundance (genus Ruminiclostridium6 id.11356) || id:ebi-a-GCST90017050	Linoleoylcholine levels	MR Egger	1.42627	9	0.997658
	Gut microbiota abundance (genus Ruminiclostridium6 id.11356) || id:ebi-a-GCST90017050	Linoleoylcholine levels	Inverse variance weighted	1.42654	10	0.999146
	Gut microbiota abundance (genus Ruminiclostridium6 id.11356) || id:ebi-a-GCST90017050	Glycine conjugate of C10H14O2 (1) levels	MR Egger	6.98337	11	0.800429
	Gut microbiota abundance (genus Ruminiclostridium6 id.11356) || id:ebi-a-GCST90017050	Glycine conjugate of C10H14O2 (1) levels	Inverse variance weighted	7.02394	12	0.856028
	Gut microbiota abundance (genus Ruminiclostridium6 id.11356) || id:ebi-a-GCST90017050	3-formylindole levels	MR Egger	18.9187	14	0.16808
	Gut microbiota abundance (genus Ruminiclostridium6 id.11356) || id:ebi-a-GCST90017050	3-formylindole levels	Inverse variance weighted	19.7401	15	0.182131
	Gut microbiota abundance (genus Ruminiclostridium6 id.11356) || id:ebi-a-GCST90017050	2-hydroxysebacate levels	MR Egger	4.28919	8	0.830135
	Gut microbiota abundance (genus Ruminiclostridium6 id.11356) || id:ebi-a-GCST90017050	2-hydroxysebacate levels	Inverse variance weighted	5.04387	9	0.830468
	Gut microbiota abundance (genus Ruminiclostridium6 id.11356) || id:ebi-a-GCST90017050	Methyl indole-3-acetate levels	MR Egger	6.67457	9	0.67096
	Gut microbiota abundance (genus Ruminiclostridium6 id.11356) || id:ebi-a-GCST90017050	Methyl indole-3-acetate levels	Inverse variance weighted	7.3376	10	0.693235
	Gut microbiota abundance (genus Ruminiclostridium6 id.11356) || id:ebi-a-GCST90017050	Creatine levels	MR Egger	9.41164	11	0.583952
	Gut microbiota abundance (genus Ruminiclostridium6 id.11356) || id:ebi-a-GCST90017050	Creatine levels	Inverse variance weighted	9.80952	12	0.632667
	Gut microbiota abundance (genus Ruminiclostridium6 id.11356) || id:ebi-a-GCST90017050	Androsterone sulfate levels	MR Egger	9.90104	12	0.624642
	Gut microbiota abundance (genus Ruminiclostridium6 id.11356) || id:ebi-a-GCST90017050	Androsterone sulfate levels	Inverse variance weighted	10.1288	13	0.683368
from high-grade irAEs to 19 metabolites	GCST90199722	high-grade irAEs	MR Egger	1.78425	3	0.618368
	GCST90199722	high-grade irAEs	Inverse variance weighted	2.08952	4	0.719298
	GCST90199827	high-grade irAEs	MR Egger	5.93096	3	0.115018
	GCST90199827	high-grade irAEs	Inverse variance weighted	6.49842	4	0.16489
	GCST90199857	high-grade irAEs	MR Egger	0.863182	3	0.834303
	GCST90199857	high-grade irAEs	Inverse variance weighted	3.0886	4	0.54311
	GCST90199886	high-grade irAEs	MR Egger	2.78655	3	0.425719
	GCST90199886	high-grade irAEs	Inverse variance weighted	4.99525	4	0.287785
	GCST90199891	high-grade irAEs	MR Egger	2.56711	3	0.463285
	GCST90199891	high-grade irAEs	Inverse variance weighted	3.05764	4	0.548227
	GCST90199915	high-grade irAEs	MR Egger	3.92442	3	0.269742
	GCST90199915	high-grade irAEs	Inverse variance weighted	3.92713	4	0.415957
	GCST90199922	high-grade irAEs	MR Egger	0.387579	3	0.942796
	GCST90199922	high-grade irAEs	Inverse variance weighted	0.757123	4	0.944102
	GCST90199962	high-grade irAEs	MR Egger	0.823285	3	0.84389
	GCST90199962	high-grade irAEs	Inverse variance weighted	4.71277	4	0.318058
	GCST90199964	high-grade irAEs	MR Egger	0.592104	3	0.898238
	GCST90199964	high-grade irAEs	Inverse variance weighted	0.594282	4	0.963697
	GCST90199982	high-grade irAEs	MR Egger	3.87363	3	0.275437
	GCST90199982	high-grade irAEs	Inverse variance weighted	5.15554	4	0.271708
	GCST90200071	high-grade irAEs	MR Egger	2.99704	3	0.392082
	GCST90200071	high-grade irAEs	Inverse variance weighted	2.99713	4	0.558306
	GCST90200084	high-grade irAEs	MR Egger	4.13735	3	0.24701
	GCST90200084	high-grade irAEs	Inverse variance weighted	4.14568	4	0.386649
	GCST90200130	high-grade irAEs	MR Egger	2.68992	3	0.441942
	GCST90200130	high-grade irAEs	Inverse variance weighted	2.69955	4	0.609294
	GCST90200175	high-grade irAEs	MR Egger	0.832168	3	0.841758
	GCST90200175	high-grade irAEs	Inverse variance weighted	1.64437	4	0.800797
	GCST90200184	high-grade irAEs	MR Egger	0.776027	3	0.855192
	GCST90200184	high-grade irAEs	Inverse variance weighted	3.20032	4	0.52488
	GCST90200198	high-grade irAEs	MR Egger	1.991	3	0.574277
	GCST90200198	high-grade irAEs	Inverse variance weighted	2.20106	4	0.698835
	GCST90200296	high-grade irAEs	MR Egger	0.36077	3	0.948222
	GCST90200296	high-grade irAEs	Inverse variance weighted	3.46713	4	0.482894
	GCST90200323	high-grade irAEs	MR Egger	0.946083	3	0.814295
	GCST90200323	high-grade irAEs	Inverse variance weighted	1.71887	4	0.787287
	GCST90200674	high-grade irAEs	MR Egger	0.172656	3	0.981878
	GCST90200674	high-grade irAEs	Inverse variance weighted	0.440148	4	0.97906
from genus Ruminiclostridium6 to positive metabolites	GCST90199827	Gut microbiota abundance (genus Ruminiclostridium6 id.11356) || id:ebi-a-GCST90017050	MR Egger	8.05206	13	0.840192
	GCST90199827	Gut microbiota abundance (genus Ruminiclostridium6 id.11356) || id:ebi-a-GCST90017050	Inverse variance weighted	8.07016	14	0.885639
	GCST90199857	Gut microbiota abundance (genus Ruminiclostridium6 id.11356) || id:ebi-a-GCST90017050	MR Egger	10.9632	13	0.613904
	GCST90199857	Gut microbiota abundance (genus Ruminiclostridium6 id.11356) || id:ebi-a-GCST90017050	Inverse variance weighted	11.0412	14	0.682798
	GCST90199886	Gut microbiota abundance (genus Ruminiclostridium6 id.11356) || id:ebi-a-GCST90017050	MR Egger	12.7214	13	0.469552
	GCST90199886	Gut microbiota abundance (genus Ruminiclostridium6 id.11356) || id:ebi-a-GCST90017050	Inverse variance weighted	12.8381	14	0.53931
	GCST90199891	Gut microbiota abundance (genus Ruminiclostridium6 id.11356) || id:ebi-a-GCST90017050	MR Egger	18.6355	13	0.134844
	GCST90199891	Gut microbiota abundance (genus Ruminiclostridium6 id.11356) || id:ebi-a-GCST90017050	Inverse variance weighted	20.8072	14	0.106676
	GCST90199915	Gut microbiota abundance (genus Ruminiclostridium6 id.11356) || id:ebi-a-GCST90017050	MR Egger	9.86846	13	0.704653
	GCST90199915	Gut microbiota abundance (genus Ruminiclostridium6 id.11356) || id:ebi-a-GCST90017050	Inverse variance weighted	9.99756	14	0.762362
	GCST90199922	Gut microbiota abundance (genus Ruminiclostridium6 id.11356) || id:ebi-a-GCST90017050	MR Egger	8.3388	13	0.820849
	GCST90199922	Gut microbiota abundance (genus Ruminiclostridium6 id.11356) || id:ebi-a-GCST90017050	Inverse variance weighted	8.83817	14	0.841275
	GCST90199962	Gut microbiota abundance (genus Ruminiclostridium6 id.11356) || id:ebi-a-GCST90017050	MR Egger	10.826	13	0.625392
	GCST90199962	Gut microbiota abundance (genus Ruminiclostridium6 id.11356) || id:ebi-a-GCST90017050	Inverse variance weighted	10.8861	14	0.694959
	GCST90199982	Gut microbiota abundance (genus Ruminiclostridium6 id.11356) || id:ebi-a-GCST90017050	MR Egger	18.5591	13	0.137422
	GCST90199982	Gut microbiota abundance (genus Ruminiclostridium6 id.11356) || id:ebi-a-GCST90017050	Inverse variance weighted	19.024	14	0.164035
	GCST90200071	Gut microbiota abundance (genus Ruminiclostridium6 id.11356) || id:ebi-a-GCST90017050	MR Egger	21.6312	13	0.0613469
	GCST90200071	Gut microbiota abundance (genus Ruminiclostridium6 id.11356) || id:ebi-a-GCST90017050	Inverse variance weighted	22.3818	14	0.0711031
	GCST90200084	Gut microbiota abundance (genus Ruminiclostridium6 id.11356) || id:ebi-a-GCST90017050	MR Egger	23.9692	13	0.0314141
	GCST90200084	Gut microbiota abundance (genus Ruminiclostridium6 id.11356) || id:ebi-a-GCST90017050	Inverse variance weighted	24.2435	14	0.0428128
	GCST90200130	Gut microbiota abundance (genus Ruminiclostridium6 id.11356) || id:ebi-a-GCST90017050	MR Egger	22.6872	13	0.0455874
	GCST90200130	Gut microbiota abundance (genus Ruminiclostridium6 id.11356) || id:ebi-a-GCST90017050	Inverse variance weighted	23.3854	14	0.0542802
	GCST90200175	Gut microbiota abundance (genus Ruminiclostridium6 id.11356) || id:ebi-a-GCST90017050	MR Egger	9.20426	13	0.757347
	GCST90200175	Gut microbiota abundance (genus Ruminiclostridium6 id.11356) || id:ebi-a-GCST90017050	Inverse variance weighted	9.32685	14	0.80956
	GCST90200184	Gut microbiota abundance (genus Ruminiclostridium6 id.11356) || id:ebi-a-GCST90017050	MR Egger	9.38982	13	0.742906
	GCST90200184	Gut microbiota abundance (genus Ruminiclostridium6 id.11356) || id:ebi-a-GCST90017050	Inverse variance weighted	9.64756	14	0.78747
	GCST90200198	Gut microbiota abundance (genus Ruminiclostridium6 id.11356) || id:ebi-a-GCST90017050	MR Egger	11.3261	13	0.583516
	GCST90200198	Gut microbiota abundance (genus Ruminiclostridium6 id.11356) || id:ebi-a-GCST90017050	Inverse variance weighted	11.3261	14	0.660246
	GCST90200296	Gut microbiota abundance (genus Ruminiclostridium6 id.11356) || id:ebi-a-GCST90017050	MR Egger	18.4648	13	0.140654
	GCST90200296	Gut microbiota abundance (genus Ruminiclostridium6 id.11356) || id:ebi-a-GCST90017050	Inverse variance weighted	18.5584	14	0.18252
	GCST90200323	Gut microbiota abundance (genus Ruminiclostridium6 id.11356) || id:ebi-a-GCST90017050	MR Egger	18.5488	13	0.13777
	GCST90200323	Gut microbiota abundance (genus Ruminiclostridium6 id.11356) || id:ebi-a-GCST90017050	Inverse variance weighted	19.4075	14	0.149954
	GCST90200674	Gut microbiota abundance (genus Ruminiclostridium6 id.11356) || id:ebi-a-GCST90017050	MR Egger	2.23504	13	0.999578
	GCST90200674	Gut microbiota abundance (genus Ruminiclostridium6 id.11356) || id:ebi-a-GCST90017050	Inverse variance weighted	5.65565	14	0.974439
from cytokines to high-grade irAEs	high-grade irAEs	CTACK	MR Egger	3.08629	3	0.378512
	high-grade irAEs	CTACK	Inverse variance weighted	3.40483	4	0.492496
	high-grade irAEs	EOTAXIN	MR Egger	0.323113	3	0.955624
	high-grade irAEs	EOTAXIN	Inverse variance weighted	1.87814	4	0.75816
	high-grade irAEs	G_CSF	MR Egger	1.79503	2	0.407581
	high-grade irAEs	G_CSF	Inverse variance weighted	7.61507	3	0.0546745
	high-grade irAEs	GROA	MR Egger	2.08612	1	0.148644
	high-grade irAEs	GROA	Inverse variance weighted	4.77796	2	0.0917232
	high-grade irAEs	HGF	Inverse variance weighted	0.090963	1	0.762956
	high-grade irAEs	IFN_G	MR Egger	0.000158036	1	0.98997
	high-grade irAEs	IFN_G	Inverse variance weighted	2.69734	2	0.259585
	high-grade irAEs	IL_10	MR Egger	3.69456	8	0.883576
	high-grade irAEs	IL_10	Inverse variance weighted	4.60524	9	0.867275
	high-grade irAEs	IL_12_P70	MR Egger	6.06423	4	0.194403
	high-grade irAEs	IL_12_P70	Inverse variance weighted	6.35259	5	0.273406
	high-grade irAEs	IL_13	MR Egger	1.25405	2	0.53418
	high-grade irAEs	IL_13	Inverse variance weighted	1.36104	3	0.714691
	high-grade irAEs	IL_16	Inverse variance weighted	0.00817266	1	0.927967
	high-grade irAEs	IL_17	MR Egger	0.644522	2	0.724509
	high-grade irAEs	IL_17	Inverse variance weighted	1.44024	3	0.69613
	high-grade irAEs	IL_18	MR Egger	2.49016	2	0.287918
	high-grade irAEs	IL_18	Inverse variance weighted	2.49194	3	0.476749
	high-grade irAEs	IL_1RA	MR Egger	7.87426	2	0.0195041
	high-grade irAEs	IL_1RA	Inverse variance weighted	8.11729	3	0.0436488
	high-grade irAEs	IL_2	MR Egger	0.0465551	2	0.976991
	high-grade irAEs	IL_2	Inverse variance weighted	1.19116	3	0.755125
	high-grade irAEs	IL_2RA	MR Egger	0.00038121	1	0.984423
	high-grade irAEs	IL_2RA	Inverse variance weighted	0.112314	2	0.945391
	high-grade irAEs	IL_4	MR Egger	6.02112	4	0.197577
	high-grade irAEs	IL_4	Inverse variance weighted	6.22363	5	0.285063
	high-grade irAEs	IL_5	Inverse variance weighted	0.0580083	1	0.809672
	high-grade irAEs	IL_6	MR Egger	1.4788	1	0.223963
	high-grade irAEs	IL_6	Inverse variance weighted	2.08531	2	0.352517
	high-grade irAEs	IL_7	MR Egger	1.35593	2	0.507648
	high-grade irAEs	IL_7	Inverse variance weighted	1.39256	3	0.707279
	high-grade irAEs	IP_10	MR Egger	2.88868	1	0.0892042
	high-grade irAEs	IP_10	Inverse variance weighted	3.37568	2	0.184918
	high-grade irAEs	M_CSF	Inverse variance weighted	0.958124	1	0.32766
	high-grade irAEs	MCP_1_MCAF	MR Egger	7.76858	4	0.100433
	high-grade irAEs	MCP_1_MCAF	Inverse variance weighted	8.24049	5	0.14347
	high-grade irAEs	MCP_3	MR Egger	0.345223	1	0.55683
	high-grade irAEs	MCP_3	Inverse variance weighted	2.17388	2	0.337246
	high-grade irAEs	MIP_1A	MR Egger	0.0157676	1	0.900073
	high-grade irAEs	MIP_1A	Inverse variance weighted	3.24591	2	0.197315
	high-grade irAEs	MIP_1B	Inverse variance weighted	3.53824	1	0.059969
	high-grade irAEs	PDGF_BB	MR Egger	3.43813	5	0.632769
	high-grade irAEs	PDGF_BB	Inverse variance weighted	3.49709	6	0.744357
	high-grade irAEs	RANTES	MR Egger	0.669128	2	0.71565
	high-grade irAEs	RANTES	Inverse variance weighted	3.16091	3	0.367475
	high-grade irAEs	SCF	MR Egger	5.34336	2	0.0691361
	high-grade irAEs	SCF	Inverse variance weighted	9.83626	3	0.0200105
	high-grade irAEs	SCGF_B	MR Egger	0.710635	2	0.700951
	high-grade irAEs	SCGF_B	Inverse variance weighted	3.12943	3	0.372096
	high-grade irAEs	SDF_1A	MR Egger	1.12186	1	0.289519
	high-grade irAEs	SDF_1A	Inverse variance weighted	2.09435	2	0.350928
	high-grade irAEs	TNF_B	MR Egger	4.21754	1	0.0400081
	high-grade irAEs	TNF_B	Inverse variance weighted	4.72655	2	0.0941114
	high-grade irAEs	TRAIL	MR Egger	6.30896e-05	1	0.993663
	high-grade irAEs	TRAIL	Inverse variance weighted	1.04187	2	0.593965
	high-grade irAEs	VEGF	MR Egger	1.60437	3	0.658398
	high-grade irAEs	VEGF	Inverse variance weighted	2.70964	4	0.607529
from genus Ruminiclostridium6 to IL_2RA	IL_2RA	genus Ruminiclostridium6	MR Egger	0.0114485	13	1
	IL_2RA	genus Ruminiclostridium6	Inverse variance weighted	0.0129754	14	1

## Sheet: Table S4
Table S4. Mendelian randomization pleiotropy analysis.
DIRECTION	outcome	exposure	Pleiotropy test			MR-PRESSO
			egger_intercept	se	P-value	P-value
from positive metabolites to genus Ruminiclostridium6	Gut microbiota abundance (genus Ruminiclostridium6 id.11356) || id:ebi-a-GCST90017050	Decanoylcarnitine (C10) levels	-0.00173983	0.00891483	0.849175	0.466
	Gut microbiota abundance (genus Ruminiclostridium6 id.11356) || id:ebi-a-GCST90017050	Thymol sulfate levels	0.0124898	0.0161966	0.456871	0.682
	Gut microbiota abundance (genus Ruminiclostridium6 id.11356) || id:ebi-a-GCST90017050	5alpha-pregnan-diol disulfate levels	0.0174533	0.0180622	0.362199	0.084
	Gut microbiota abundance (genus Ruminiclostridium6 id.11356) || id:ebi-a-GCST90017050	3-methylglutaconate levels	-0.00478346	0.00698487	0.509012	0.825
	Gut microbiota abundance (genus Ruminiclostridium6 id.11356) || id:ebi-a-GCST90017050	S-methylcysteine levels	0.0192557	0.0102766	0.083617	0.152
	Gut microbiota abundance (genus Ruminiclostridium6 id.11356) || id:ebi-a-GCST90017050	Imidazole propionate levels	0.0310564	0.018862	0.130681	0.345
	Gut microbiota abundance (genus Ruminiclostridium6 id.11356) || id:ebi-a-GCST90017050	Prolylglycine levels	-0.00220276	0.0320353	0.946536	0.082
	Gut microbiota abundance (genus Ruminiclostridium6 id.11356) || id:ebi-a-GCST90017050	Acisoga levels	0.00601703	0.0111586	0.597155	0.094
	Gut microbiota abundance (genus Ruminiclostridium6 id.11356) || id:ebi-a-GCST90017050	Etiocholanolone glucuronide levels	-0.0021161	0.0067062	0.760423	0.929
	Gut microbiota abundance (genus Ruminiclostridium6 id.11356) || id:ebi-a-GCST90017050	4-vinylguaiacol sulfate levels	0.00271927	0.0288867	0.928066	0.427
	Gut microbiota abundance (genus Ruminiclostridium6 id.11356) || id:ebi-a-GCST90017050	Palmitoylcholine levels	-0.0157863	0.0180968	0.405704	0.627
	Gut microbiota abundance (genus Ruminiclostridium6 id.11356) || id:ebi-a-GCST90017050	Oleoylcholine levels	0.000272613	0.0237354	0.991087	0.395
	Gut microbiota abundance (genus Ruminiclostridium6 id.11356) || id:ebi-a-GCST90017050	Linoleoylcholine levels	0.000325622	0.0198358	0.987261	0.997
	Gut microbiota abundance (genus Ruminiclostridium6 id.11356) || id:ebi-a-GCST90017050	Glycine conjugate of C10H14O2 (1) levels	0.00194178	0.00964066	0.84405	0.836
	Gut microbiota abundance (genus Ruminiclostridium6 id.11356) || id:ebi-a-GCST90017050	3-formylindole levels	-0.00585711	0.00751243	0.44857370982226	0.263
	Gut microbiota abundance (genus Ruminiclostridium6 id.11356) || id:ebi-a-GCST90017050	2-hydroxysebacate levels	-0.0246101	0.0283292	0.410303	0.813
	Gut microbiota abundance (genus Ruminiclostridium6 id.11356) || id:ebi-a-GCST90017050	Methyl indole-3-acetate levels	0.0137391	0.0168729	0.436506	0.725
	Gut microbiota abundance (genus Ruminiclostridium6 id.11356) || id:ebi-a-GCST90017050	Creatine levels	-0.0067478	0.0106976	0.54107	0.641
	Gut microbiota abundance (genus Ruminiclostridium6 id.11356) || id:ebi-a-GCST90017050	Androsterone sulfate levels	-0.00582051	0.0121958	0.641756	0.719
from high-grade irAEs to 19 metabolites	GCST90199722	high-grade irAEs	-0.0267032	0.0483305	0.619098	0.764
	GCST90199827	high-grade irAEs	-0.0376008	0.0701827	0.629302	0.221
	GCST90199857	high-grade irAEs	-0.103437	0.0693381	0.232566	0.596
	GCST90199886	high-grade irAEs	-0.0705709	0.047485	0.23393	0.34
	GCST90199891	high-grade irAEs	-0.0345089	0.0492719	0.534123	0.536
	GCST90199915	high-grade irAEs	-0.00254851	0.0560031	0.966563	0.463
	GCST90199922	high-grade irAEs	-0.0306717	0.0504551	0.586184	0.939
	GCST90199962	high-grade irAEs	-0.0999213	0.0506655	0.143143	0.388
	GCST90199964	high-grade irAEs	0.00230104	0.049307	0.965711	0.955
	GCST90199982	high-grade irAEs	0.0583137	0.0585249	0.392498	0.344
	GCST90200071	high-grade irAEs	0.000459533	0.0493386	0.993153	0.628
	GCST90200084	high-grade irAEs	-0.00452939	0.0582687	0.942935	0.464
	GCST90200130	high-grade irAEs	-0.00483926	0.0493286	0.928038	0.629
	GCST90200175	high-grade irAEs	-0.0448995	0.0498208	0.433895	0.807
	GCST90200184	high-grade irAEs	-0.0726775	0.0466775	0.217336	0.569
	GCST90200198	high-grade irAEs	0.0227506	0.0496389	0.677883	0.731
	GCST90200296	high-grade irAEs	-0.0929631	0.0527454	0.176194	0.527
	GCST90200323	high-grade irAEs	-0.0397754	0.0452464	0.444078	0.793
	GCST90200674	high-grade irAEs	-0.0245967	0.0475578	0.640734	0.973
from genus Ruminiclostridium6 to positive metabolites	GCST90199827	Gut microbiota abundance (genus Ruminiclostridium6 id.11356) || id:ebi-a-GCST90017050	0.00197638	0.0146914	0.895047	0.88
	GCST90199857	Gut microbiota abundance (genus Ruminiclostridium6 id.11356) || id:ebi-a-GCST90017050	-0.00565722	0.0202535	0.784394	0.678
	GCST90199886	Gut microbiota abundance (genus Ruminiclostridium6 id.11356) || id:ebi-a-GCST90017050	-0.00475628	0.0139256	0.738148	0.548
	GCST90199891	Gut microbiota abundance (genus Ruminiclostridium6 id.11356) || id:ebi-a-GCST90017050	0.0213324	0.0173318	0.240193	0.13
	GCST90199915	Gut microbiota abundance (genus Ruminiclostridium6 id.11356) || id:ebi-a-GCST90017050	-0.00516937	0.0143874	0.72514	0.732
	GCST90199922	Gut microbiota abundance (genus Ruminiclostridium6 id.11356) || id:ebi-a-GCST90017050	-0.0104878	0.0148413	0.492248	0.852
	GCST90199962	Gut microbiota abundance (genus Ruminiclostridium6 id.11356) || id:ebi-a-GCST90017050	0.00364662	0.0148736	0.81015	0.704
	GCST90199982	Gut microbiota abundance (genus Ruminiclostridium6 id.11356) || id:ebi-a-GCST90017050	0.010331	0.0181036	0.577962	0.161
	GCST90200071	Gut microbiota abundance (genus Ruminiclostridium6 id.11356) || id:ebi-a-GCST90017050	0.012564	0.0187065	0.513573	0.085
	GCST90200084	Gut microbiota abundance (genus Ruminiclostridium6 id.11356) || id:ebi-a-GCST90017050	0.00764596	0.0198247	0.705972	0.657
	GCST90200130	Gut microbiota abundance (genus Ruminiclostridium6 id.11356) || id:ebi-a-GCST90017050	0.0121064	0.0191391	0.537996	0.051
	GCST90200175	Gut microbiota abundance (genus Ruminiclostridium6 id.11356) || id:ebi-a-GCST90017050	-0.00512446	0.0146363	0.731857	0.827
	GCST90200184	Gut microbiota abundance (genus Ruminiclostridium6 id.11356) || id:ebi-a-GCST90017050	-0.00696465	0.0137187	0.620183	0.784
	GCST90200198	Gut microbiota abundance (genus Ruminiclostridium6 id.11356) || id:ebi-a-GCST90017050	1.29667e-05	0.0145833	0.999304	0.696
	GCST90200296	Gut microbiota abundance (genus Ruminiclostridium6 id.11356) || id:ebi-a-GCST90017050	-0.00470718	0.0183434	0.801493	0.195
	GCST90200323	Gut microbiota abundance (genus Ruminiclostridium6 id.11356) || id:ebi-a-GCST90017050	-0.0123174	0.0158776	0.451767	0.161
	GCST90200674	Gut microbiota abundance (genus Ruminiclostridium6 id.11356) || id:ebi-a-GCST90017050	0.0258254	0.0139635	0.0872474	0.984
from cytokines to high-grade irAEs	high-grade irAEs	CTACK	-0.0755589	0.135787	0.616716	0.537
	high-grade irAEs	EOTAXIN	-0.531242	0.426013	0.300882	0.774
	high-grade irAEs	G_CSF	-3.09952	1.28479	0.137303	0.13
	high-grade irAEs	GROA	-0.264085	0.232481	0.459537	/
	high-grade irAEs	IFN_G	2.20745	1.34411	0.348191	/
	high-grade irAEs	IL_10	0.0771526	0.080848	0.367877	0.78
	high-grade irAEs	IL_12_P70	0.0463275	0.106226	0.685254	0.512
	high-grade irAEs	IL_13	-0.0428089	0.130872	0.774651	0.852
	high-grade irAEs	IL_17	-0.385936	0.43265	0.466502	0.732
	high-grade irAEs	IL_18	0.00897777	0.237137	0.973239	0.491
	high-grade irAEs	IL_1RA	0.176174	0.709092	0.826969	0.115
	high-grade irAEs	IL_2	-0.574119	0.536629	0.396684	/
	high-grade irAEs	IL_2RA	0.450517	1.34658	0.794463	/
	high-grade irAEs	IL_4	0.122937	0.335174	0.732357	0.298
	high-grade irAEs	IL_6	0.759597	1.18609	0.637374	/
	high-grade irAEs	IL_7	0.0336878	0.176021	0.865892	0.815
	high-grade irAEs	IP_10	0.165595	0.403302	0.751967	/
	high-grade irAEs	MCP_1_MCAF	0.0977611	0.198325	0.647893	0.18
	high-grade irAEs	MCP_3	1.30077	0.961908	0.405363	/
	high-grade irAEs	MIP_1A	-0.761836	0.423887	0.323241	/
	high-grade irAEs	PDGF_BB	-0.0359624	0.14811	0.817799	0.722
	high-grade irAEs	RANTES	-0.78803	0.499215	0.25519	0.453
	high-grade irAEs	SCF	-0.546545	0.421458	0.324153	0.076
	high-grade irAEs	SCGF_B	0.374431	0.240753	0.260143	0.391
	high-grade irAEs	SDF_1A	-0.559288	0.600707	0.522721	/
	high-grade irAEs	TNF_B	0.162915	0.46895	0.78714	/
	high-grade irAEs	TRAIL	-0.527109	0.516424	0.493482	/
	high-grade irAEs	VEGF	0.0964797	0.0917704	0.370323	0.507
from genus Ruminiclostridium6 to IL_2RA	IL_2RA	genus Ruminiclostridium6	-0.00302926	0.0775221	0.969423	1
